# Supplementary material for: Bayesian 13C-Metabolic Flux Analysis of Parallel Tracer Experiments in Granulocytes: A Directional Shift within the Non-Oxidative Pentose Phosphate Pathway Supports Phagocytosis
Source: Metabolites. 2023 Dec 29;14(1):24. doi: 10.3390/metabo14010024 (PMC10820746; doi:10.3390/metabo14010024)
Supplement: Supplementary file 1 [file metabolites-14-00024-s001.zip]

Archive with 3 entries (3 files):
- Bayes_implementation.pdf
- EMU_Levels.xlsx
- research_data.xlsx
